# Supplementary material for: Pretreatment emotional distress and peripheral biomarkers predict immune checkpoint inhibitor response in people with advanced inoperable gastroesophageal cancer
Source: Commun Med (Lond). 2026 Jan 26;6:154. doi: 10.1038/s43856-025-01358-9 (PMC13002868; doi:10.1038/s43856-025-01358-9)
Supplement: Supplementary file 3 — Supplementary Data 1 [file 43856_2025_1358_MOESM3_ESM.xlsx]

## Sheet: Table A
Table A Baseline demographic and clinical characteristics
Characteristics	All (n=84)	No ED (n=41)	ED (n=43)	P
Sex, n (%)				0.276
Female	23 (27.4)	9 (22.0)	14 (32.6)
Male	61 (72.6)	32 (78.0)	29 (67.4)
Age, years, n (%)				0.699
<65	15 (17.9)	8 (19.5)	7 (16.3)
≥65	69 (82.1)	33 (80.5)	36 (83.7)
Smoking status, n (%)				0.373
Never smoked	45 (53.6)	24 (58.5)	21 (48.8)
Current or former smokers	39 (46.4)	17 (41.5)	22 (51.2)
Drinking status, n (%)				0.39
Never drunk	45 (53.6)	20 (48.8)	25 (58.1)
Current or former alcohol	39 (46.4)	21 (51.2)	18 (41.9)
consumption
Work status, n (%)				0.714
Working	22 (26.2)	10 (24.4)	12 (27.9)
No work or retired	62 (73.8)	31 (75.6)	31 (72.1)
Education, n (%)				0.622
Illiteracy1	26 (31.0)	14 (34.1)	12 (27.9)
Primary school	27 (32.1)	14 (34.1)	13 (30.2)
Middle school or above	31 (36.9)	13 (31.7)	18 (41.9)
Marriage, n (%)				0.110a
Unmarried or divorced	7 (8.3)	1 (2.4)	6 (14.0)
Married	77 (91.7)	40 (97.6)	37 (86.0)
Caregiver, n (%)				0.731
Spouse	16 (19.0)	9 (22.0)	7 (16.3)
Children	60 (71.4)	29 (70.7)	31 (72.1)
No care	8 (9.5)	3 (7.3)	5 (11.6)
BMI, (kgm−2), n (%)				0.855
<24	69 (82.1)	34 (82.9)	35 (81.4)
≥24	15 (17.9)	7 (17.1)	8 (18.6)
Primary tumor site				0.566
E2	59 (70.2)	30 (73.2)	29 (67.4)
G3/GEJ4	25 (29.8)	11 (26.8)	14 (32.6)
Tumor stage, n (%)				0.605
II	13 (15.5)	8 (19.5)	5 (11.6)
III	34 (40.5)	16 (39.0)	18 (41.9)
IV	37 (44.0)	17 (41.5)	20 (46.5)
Histology				0.73
Squamous	60 (71.4)	30 (73.2)	30 (69.8)
Adenocarcinoma	24 (28.6)	11 (26.8)	13 (30.2)
Therapy, n (%)				0.797a
Monotherapy	10 (11.9)	4 (9.8)	6 (14.0)
Combination	74 (88.1)	37 (90.2)	37 (86.0)
Hypertension/diabetes, n (%)	42 (50.0)			0.275
No	42 (50.0)	23 (56.1)	19 (44.2)
Yes		18 (43.9)	24 (55.8)
KPS5, n (%)				0.9
80	22 (26.2)	10 (24.4)	12 (27.9)
90	43 (51.2)	21 (51.2)	22 (51.2)
100	19 (22.6)	10 (24.4)	9 (20.9)
ECOG PS6				0.714
0	62 (73.8)	31 (75.6)	31 (72.1)
1	22 (26.2)	10 (24.4)	12 (27.9)
CPS7, n (%)				0.74
<1	12 (14.3)	7 (17.1)	5 (11.6)
1-9	23 (27.4)	10 (24.4)	13 (30.2)
≥10	37 (44.0)	17 (41.5)	20 (46.5)
Not detected	12 (14.3)	7 (17.1)	5 (11.6)
VAS8, n (%)				0.467
0	52 (61.9)	27 (65.9)	25 (58.1)
≥1	32 (38.1)	14 (34.1)	18 (41.9)
Diagnosis-to-evaluation of ED	18.62±7.81	20.12±7.90	17.19±7.54	0.085b
duration, day(s), mean ± SD9
Evaluation-to-immunotherapy	3 (1.25-5.75)	2 (1-6)	3 (2-5)	0.485c
duration, day(s), median (IQR10)
Note: Chi-square tests were applied to all variables except those specifically marked, with all statistical p-values calculated using two-sided tests. 1 Illiteracy: Possessing normal communication skills, but lacking the ability to comprehend written language; 2 E: Esophageal; 3 G: Gastric; 4 GEJ: Gastroesophageal junction; 5 KPS, Karnofsky performance status; 6 ECOG PS: Eastern Cooperative Oncol…

## Sheet: Table B
Table B Univariate and Multivariate Cox regression analysis incorporating ED status, sociodemographic, and clinical variables
Variables	Univariate Cox regression			Multivariate Cox regression
	P	HR (95%CI1)		P	HR (95%CI1)
ED status
No ED		1.00 (Reference)			1.00 (Reference)
ED	0.014	2.05 (1.15 ~ 3.63)		0.004**	2.59 (1.35 ~ 4.97)
Drinking status
Never		1.00 (Reference)
Current or ever	0.293	0.74 (0.42 ~ 1.30)
Smoking status
Never		1.00 (Reference)
Current or ever	0.957	0.98 (0.57 ~ 1.71)
Sex
Female		1.00 (Reference)
Male	0.756	0.90 (0.47 ~ 1.72)
Age
<65		1.00 (Reference)
≥65	0.963	0.98 (0.50 ~ 1.93)
Work status
Working		1.00 (Reference)
No work or retired	0.561	1.21 (0.64 ~ 2.28)
Education
Illiteracy2		1.00 (Reference)
Primary school	0.305	1.44 (0.72 ~ 2.86)
Middle school or above	0.314	1.42 (0.72 ~ 2.81)
Marital status
Unmarried or divorced		1.00 (Reference)
Married	0.547	0.75 (0.30 ~ 1.90)
Caregiver
Spouse		1.00 (Reference)			1.00 (Reference)
Children	0.089	2.04 (0.90 ~ 4.63)		0.292	1.66 (0.65 ~ 4.27)
No care	0.727	1.22 (0.40 ~ 3.67)		0.83	0.88 (0.27 ~ 2.90)
KPS3
100		1.00 (Reference)
80	0.717	0.86 (0.38 ~ 1.96)
90	0.722	1.14 (0.55 ~ 2.36)
ECOG PS4
0		1.00 (Reference)
1	0.439	0.78 (0.42 ~ 1.46)
Hypertension/diabetes
No		1.00 (Reference)			1.00 (Reference)
Yes	0.142	1.52 (0.87 ~ 2.64)		0.633	1.16 (0.62 ~ 2.18)
Tumor stage
II		1.00 (Reference)
III	0.15	0.52 (0.21 ~ 1.27)
IV	0.561	0.78 (0.33 ~ 1.83)
Histology
Squamous		1.00 (Reference)
Nonsquamous	0.723	1.12 (0.61 ~ 2.04)
BMI
<24		1.00 (Reference)
≥24	0.317	1.41 (0.72 ~ 2.75)
Primary tumor site
E5		1.00 (Reference)
G6/GEJ7	0.839	0.94 (0.51 ~ 1.72)
ICI treatment regimen
Sintilimab		1.00 (Reference)
Tislelizumab	0.868	1.09 (0.38 ~ 3.14)
Camrelizumab	0.472	0.76 (0.35 ~ 1.62)
Toripalimab	0.585	0.78 (0.32 ~ 1.92)
Pembrolizumab	0.346	1.66 (0.58 ~ 4.78)
Combined chemotherapy
No		1.00 (Reference)
Yes	0.434	1.41 (0.59 ~ 3.35)
Chemotherapy regimen
Nab-paclitaxel + Platinum		1.00 (Reference)
Fluorouracil + Platinum	0.711	1.12 (0.62 ~ 2.03)
CPS8
<1		1.00 (Reference)			1.00 (Reference)
1-9	0.397	0.69 (0.29 ~ 1.64)		0.574	0.78 (0.32 ~ 1.87)
≥10	0.023	0.37 (0.16 ~ 0.87)		0.037*	0.40 (0.17 ~ 0.95)
VAS9, n (%)		1.00 (Reference)
0
≥1	0.261	1.37 (0.79 ~ 2.39)
Note: Hazard ratios (HRs) and their corresponding 95% confidence intervals were derived from the Cox proportional hazards regression model, with all p-values computed using two-sided tests. 1 CI, confidence interval; 2 Illiteracy: Possessing normal communication skills, but lacking the ability to comprehend written language; 3 KPS, Karnofsky performance status; 4 ECOG PS: Eastern Cooperative Onco…
**p<0.01; *p<0.05

## Sheet: Table C
Table C Univariate and Multivariate Logistic regression analysis incorporating ED status, sociodemographic, and clinical variables
Variables	Univariate logistic regression			Multivariate logistic regression
	P	OR (95%CI1)		P	OR (95%CI)
ED status
No ED		1.00 (Reference)			1.00 (Reference)
ED	0.009	3.29 (1.34 ~ 8.09)		0.012*	3.21 (1.29 ~ 7.98)
Drinking status
Never		1.00 (Reference)
Current or ever	0.695	1.19 (0.50 ~ 2.81)
Smoking status
Never		1.00 (Reference)
Current or ever	0.407	1.44 (0.61 ~ 3.41)
Sex
Female		1.00 (Reference)
Male	0.412	1.51 (0.57 ~ 4.00)
Age
<65		1.00 (Reference)
≥65	0.555	0.71 (0.23 ~ 2.19)
Work status
Working		1.00 (Reference)
No work or retired	0.546	1.35 (0.51 ~ 3.63)
Education
Illiteracy2		1.00 (Reference)			1.00 (Reference)
Primary school	0.319	1.75 (0.58 ~ 5.30)		0.32	1.79 (0.57 ~ 5.68)
Middle school or above	0.13	2.29 (0.78 ~ 6.71)		0.186	2.12 (0.70 ~ 6.49)
Marital status
Unmarried or divorced		1.00 (Reference)
Married	0.556	0.63 (0.13 ~ 2.98)
Caregiver
Spouse		1.00 (Reference)
Children	0.442	1.56 (0.50 ~ 4.83)
No care	0.56	1.67 (0.30 ~ 9.27)
KPS3
100		1.00 (Reference)
80	0.614	1.37 (0.40 ~ 4.73)
90	0.748	1.20 (0.40 ~ 3.56)
ECOG PS4
0		1.00 (Reference)
1	0.696	1.21 (0.46 ~ 3.22)
Hypertension/diabetes
No		1.00 (Reference)
Yes	0.512	1.33 (0.56 ~ 3.15)
Tumor stage
II		1.00 (Reference)
III	0.436	0.60 (0.17 ~ 2.17)
IV	0.747	0.81 (0.23 ~ 2.88)
Histology
Squamous		1.00 (Reference)
Nonsquamous	0.678	1.22 (0.47 ~ 3.15)
BMI
<24		1.00 (Reference)
≥24	0.984	1.01 (0.33 ~ 3.10)
Primary tumor site
E5		1.00 (Reference)
G6/GEJ7	0.851	1.09 (0.43 ~ 2.79)
ICI treatment regimen
Sintilimab		1.00 (Reference)
Tislelizumab	0.554	1.76 (0.27 ~ 11.47)
Camrelizumab	0.495	0.65 (0.19 ~ 2.22)
Toripalimab	0.974	0.98 (0.26 ~ 3.63)
Pembrolizumab	0.29	3.52 (0.34 ~ 36.21)
Combined chemotherapy
No		1.00 (Reference)
Yes	0.665	1.35 (0.35 ~ 5.17)
Chemotherapy regimen
Nab-paclitaxel + Platinum		1.00 (Reference)
Fluorouracil + Platinum	0.188	1.89 (0.73 ~ 4.90)
CPS8
<1		1.00 (Reference)
1-9	0.556	0.65 (0.16 ~ 2.68)
≥10	0.366	0.54 (0.15 ~ 2.04)
VAS9, n (%)		1.00 (Reference)
0
≥1	0.159	1.90 (0.78 ~ 4.63)
Note: Odds ratios (ORs) and their corresponding 95% confidence intervals were derived from the logistic regression model, with all p-values calculated using two-sided tests. 1 CI, confidence interval; 2 Illiteracy: Possessing normal communication skills, but lacking the ability to comprehend written language; 3 KPS, Karnofsky performance status; 4 ECOG PS: Eastern Cooperative Oncology Group Perfo…
*p<0.05

## Sheet: Table D
Table D Univariate and multivariate Cox regression analyses of each significant biomarker identified in ROC curves
Biomarkers	Univariate Cox regression			Multivariate Cox regressiona
	P	HR (95%CIb)		P	HR (95%CI)
Pre.MLR
Low level (<0.43)		1.00 (Reference)			1.00 (Reference)
High level (≥0.43)	0.107	1.69 (0.89 ~ 3.20)		0.033*	2.55 (1.08 ~ 6.04)
Post.NLR
Low level (<2.42)		1.00 (Reference)
High level (≥2.42)	0.794	1.08 (0.62 ~ 1.86)
Post.PLR
Low level (<204.39)		1.00 (Reference)			1.00 (Reference)
High level (≥204.39)	0.011	2.07 (1.18 ~ 3.62)		<.001***	3.24 (1.65 ~ 6.36)
Post.MLR
Low level (<0.47)		1.00 (Reference)			1.00 (Reference)
High level (≥0.47)	0.051	1.76 (1.00 ~ 3.10)		0.020*	2.21 (1.13 ~ 4.30)
Post.SII
Low level (<471.68)		1.00 (Reference)
High level (≥471.68)	0.459	1.23 (0.71 ~ 2.13)
Post.PIV
Low level (<273.78)		1.00 (Reference)			1.00 (Reference)
High level (≥273.78)	0.112	1.57 (0.90 ~ 2.74)		0.092	1.78 (0.91 ~ 3.48)
δ Eosinophil%c
Low level (<0.78)		1.00 (Reference)			1.00 (Reference)
High level (≥0.78)	0.007	0.45 (0.25 ~ 0.81)		0.015*	0.44 (0.23 ~ 0.86)
δ NLR
Low level (<0.81)		1.00 (Reference)
High level (≥0.81)	0.321	0.75 (0.43 ~ 1.32)
δ PLR
Low level (<1.68)		1.00 (Reference)
High level (≥1.68)	0.214	1.49 (0.79 ~ 2.79)
δ MLR
Low level (<1.23)		1.00 (Reference)
High level (≥1.23)	0.313	1.33 (0.76 ~ 2.32)
δ SII
Low level (<0.63)		1.00 (Reference)
High level (≥0.63)	0.849	0.94 (0.51 ~ 1.73)
δ PIV
Low level (<0.76)		1.00 (Reference)
High level (≥0.76)	0.636	0.87 (0.48 ~ 1.57)
Note: Hazard ratios (HRs) and their corresponding 95% confidence intervals were derived from the Cox proportional hazards regression model, with all p-values computed using two-sided tests. a Adjusted for sociodemographic and clinical covariates; b CI, confidence interval; c δ-treatment eosinophil fraction;
***p<0.001; *p<0.05

## Sheet: Table E
Table E Univariate and Multivariate Cox regression analysis incorporating pre-treatment MLR, ED status, sociodemographic, and clinical variables
Variables	Univariate Cox regression			Multivariate Cox regression
	P	HR (95%CI1)		P	HR (95%CI)
ED status
No ED		1.00 (Reference)			1.00 (Reference)
ED	0.014	2.05 (1.15 ~ 3.63)		0.001**	3.00 (1.56 ~ 5.77)
Pre.MLR
Low level (<0.43)		1.00 (Reference)			1.00 (Reference)
High level (≥0.43)	<.001	6.22 (2.18 ~ 17.73)		0.028*	2.26 (1.09 ~ 4.67)
Drinking status
Never		1.00 (Reference)
Current or ever	0.293	0.74 (0.42 ~ 1.30)
Smoking status
Never		1.00 (Reference)
Current or ever	0.957	0.98 (0.57 ~ 1.71)
Sex
Female		1.00 (Reference)
Male	0.756	0.90 (0.47 ~ 1.72)
Age
<65		1.00 (Reference)
≥65	0.963	0.98 (0.50 ~ 1.93)
Work status
Working		1.00 (Reference)
No work or retired	0.561	1.21 (0.64 ~ 2.28)
Education
Illiteracy2		1.00 (Reference)
Primary school	0.305	1.44 (0.72 ~ 2.86)
Middle school or above	0.314	1.42 (0.72 ~ 2.81)
Marital status
Unmarried or divorced		1.00 (Reference)
Married	0.547	0.75 (0.30 ~ 1.90)
Caregiver
Spouse		1.00 (Reference)			1.00 (Reference)
Children	0.089	2.04 (0.90 ~ 4.63)		0.288	1.67 (0.65 ~ 4.29)
No care	0.727	1.22 (0.40 ~ 3.67)		0.709	0.80 (0.24 ~ 2.62)
KPS3
100		1.00 (Reference)
80	0.717	0.86 (0.38 ~ 1.96)
90	0.722	1.14 (0.55 ~ 2.36)
ECOG PS4
0		1.00 (Reference)
1	0.439	0.78 (0.42 ~ 1.46)
Hypertension/diabetes
No		1.00 (Reference)			1.00 (Reference)
Yes	0.142	1.52 (0.87 ~ 2.64)		0.651	1.16 (0.61 ~ 2.18)
Tumor stage
II		1.00 (Reference)
III	0.15	0.52 (0.21 ~ 1.27)
IV	0.561	0.78 (0.33 ~ 1.83)
Histology
Squamous		1.00 (Reference)
Nonsquamous	0.723	1.12 (0.61 ~ 2.04)
BMI
<24		1.00 (Reference)
≥24	0.317	1.41 (0.72 ~ 2.75)
Primary tumor site
E5		1.00 (Reference)
G6/GEJ7	0.839	0.94 (0.51 ~ 1.72)
ICI treatment regimen
Sintilimab		1.00 (Reference)
Tislelizumab	0.868	1.09 (0.38 ~ 3.14)
Camrelizumab	0.472	0.76 (0.35 ~ 1.62)
Toripalimab	0.585	0.78 (0.32 ~ 1.92)
Pembrolizumab	0.346	1.66 (0.58 ~ 4.78)
Combined chemotherapy
No		1.00 (Reference)
Yes	0.434	1.41 (0.59 ~ 3.35)
Chemotherapy regimen
Nab-paclitaxel + Platinum		1.00 (Reference)
Fluorouracil + Platinum	0.711	1.12 (0.62 ~ 2.03)
CPS8
<1		1.00 (Reference)			1.00 (Reference)
1-9	0.397	0.69 (0.29 ~ 1.64)		0.44	0.71 (0.29 ~ 1.71)
≥10	0.023	0.37 (0.16 ~ 0.87)		0.063	0.44 (0.18 ~ 1.05)
VAS9
0		1.00 (Reference)
≥1	0.261	1.37 (0.79 ~ 2.39)
Note: Hazard ratios (HRs) and their corresponding 95% confidence intervals were derived from the Cox proportional hazards regression model, with all p-values computed using two-sided tests. 1 CI, confidence interval; 2 Illiteracy: Possessing normal communication skills, but lacking the ability to comprehend written language; 3 KPS, Karnofsky performance status; 4 ECOG PS: Eastern Cooperative Onco…
**p<0.01; *p<0.05

## Sheet: Table F
Table F Univariate and Multivariate Cox regression analysis incorporating post-treatment PLR, ED status, sociodemographic, and clinical variables
Variables	Univariate Cox regression			Multivariate Cox regression
	P	HR (95%CI1)		P	HR (95%CI)
ED status
No ED		1.00 (Reference)			1.00 (Reference)
ED	0.014	2.05 (1.15 ~ 3.63)		0.009**	2.50 (1.26 ~ 4.95)
Post.PLR
Low level (<204.39)		1.00 (Reference)			1.00 (Reference)
High level (≥204.39)	0.011	2.07 (1.18 ~ 3.62)		0.001**	3.01 (1.53 ~ 5.91)
Drinking status
Never		1.00 (Reference)
Current or ever	0.293	0.74 (0.42 ~ 1.30)
Smoking status
Never		1.00 (Reference)
Current or ever	0.957	0.98 (0.57 ~ 1.71)
Sex
Female		1.00 (Reference)
Male	0.756	0.90 (0.47 ~ 1.72)
Age
<65		1.00 (Reference)
≥65	0.963	0.98 (0.50 ~ 1.93)
Work status
Working		1.00 (Reference)
No work or retired	0.561	1.21 (0.64 ~ 2.28)
Education
Illiteracy2		1.00 (Reference)
Primary school	0.305	1.44 (0.72 ~ 2.86)
Middle school or above	0.314	1.42 (0.72 ~ 2.81)
Marital status
Unmarried or divorced		1.00 (Reference)
Married	0.547	0.75 (0.30 ~ 1.90)
Caregiver
Spouse		1.00 (Reference)			1.00 (Reference)
Children	0.089	2.04 (0.90 ~ 4.63)		0.111	2.27 (0.83 ~ 6.25)
No care	0.727	1.22 (0.40 ~ 3.67)		0.843	0.88 (0.25 ~ 3.07)
KPS3
100		1.00 (Reference)
80	0.717	0.86 (0.38 ~ 1.96)
90	0.722	1.14 (0.55 ~ 2.36)
ECOG PS4
0		1.00 (Reference)
1	0.439	0.78 (0.42 ~ 1.46)
Hypertension/diabetes
No		1.00 (Reference)			1.00 (Reference)
Yes	0.142	1.52 (0.87 ~ 2.64)		0.654	1.16 (0.61 ~ 2.18)
Tumor stage
II		1.00 (Reference)
III	0.15	0.52 (0.21 ~ 1.27)
IV	0.561	0.78 (0.33 ~ 1.83)
Histology
Squamous		1.00 (Reference)
Nonsquamous	0.723	1.12 (0.61 ~ 2.04)
BMI
<24		1.00 (Reference)
≥24	0.317	1.41 (0.72 ~ 2.75)
Primary tumor site
E5		1.00 (Reference)
G6/GEJ7	0.839	0.94 (0.51 ~ 1.72)
ICI treatment regimen
Sintilimab		1.00 (Reference)
Tislelizumab	0.868	1.09 (0.38 ~ 3.14)
Camrelizumab	0.472	0.76 (0.35 ~ 1.62)
Toripalimab	0.585	0.78 (0.32 ~ 1.92)
Pembrolizumab	0.346	1.66 (0.58 ~ 4.78)
Combined chemotherapy
No		1.00 (Reference)
Yes	0.434	1.41 (0.59 ~ 3.35)
Chemotherapy regimen
Nab-paclitaxel + Platinum		1.00 (Reference)
Fluorouracil + Platinum	0.711	1.12 (0.62 ~ 2.03)
CPS8
<1		1.00 (Reference)			1.00 (Reference)
1-9	0.397	0.69 (0.29 ~ 1.64)		0.361	0.66 (0.27 ~ 1.62)
≥10	0.023	0.37 (0.16 ~ 0.87)		0.016	0.34 (0.14 ~ 0.82
VAS9, n (%)		1.00 (Reference)
0
≥1	0.261	1.37 (0.79 ~ 2.39)
Note: Hazard ratios (HRs) and their corresponding 95% confidence intervals were derived from the Cox proportional hazards regression model, with all p-values computed using two-sided tests. 1 CI, confidence interval; 2 Illiteracy: Possessing normal communication skills, but lacking the ability to comprehend written language; 3 KPS, Karnofsky performance status; 4 ECOG PS: Eastern Cooperative Onco…
**p<0.01

## Sheet: Table G
Table G Univariate and Multivariate Cox regression analysis incorporating post-treatment MLR, ED status, sociodemographic, and clinical variables
Variables	Univariate Cox regression			Multivariate Cox regression
	P	HR (95%CI1)		P	HR (95%CI)
ED status
No ED		1.00 (Reference)			1.00 (Reference)
ED	0.014	2.05 (1.15 ~ 3.63)		0.001**	2.96 (1.54 ~ 5.68)
Post.MLR
Low level (<0.47)		1.00 (Reference)			1.00 (Reference)
High level (≥0.47)	0.051	1.76 (1.00 ~ 3.10)		0.006**	2.64 (1.33 ~ 5.27)
Drinking status
Never		1.00 (Reference)
Current or ever	0.293	0.74 (0.42 ~ 1.30)
Smoking status
Never		1.00 (Reference)
Current or ever	0.957	0.98 (0.57 ~ 1.71)
Sex
Female		1.00 (Reference)
Male	0.756	0.90 (0.47 ~ 1.72)
Age
<65		1.00 (Reference)
≥65	0.963	0.98 (0.50 ~ 1.93)
Work status
Working		1.00 (Reference)
No work or retired	0.561	1.21 (0.64 ~ 2.28)
Education
Illiteracy2		1.00 (Reference)
Primary school	0.305	1.44 (0.72 ~ 2.86)
Middle school or above	0.314	1.42 (0.72 ~ 2.81)
Marital status
Unmarried or divorced		1.00 (Reference)
Married	0.547	0.75 (0.30 ~ 1.90)
Caregiver
Spouse		1.00 (Reference)			1.00 (Reference)
Children	0.089	2.04 (0.90 ~ 4.63)		0.117	2.23 (0.82 ~ 6.10)
No care	0.727	1.22 (0.40 ~ 3.67)		0.668	1.31 (0.38 ~ 4.54)
KPS3
100		1.00 (Reference)
80	0.717	0.86 (0.38 ~ 1.96)
90	0.722	1.14 (0.55 ~ 2.36)
ECOG PS4
0		1.00 (Reference)
1	0.439	0.78 (0.42 ~ 1.46)
Hypertension/diabetes
No		1.00 (Reference)			1.00 (Reference)
Yes	0.142	1.52 (0.87 ~ 2.64)		0.632	1.17 (0.61 ~ 2.25)
Tumor stage
II		1.00 (Reference)
III	0.15	0.52 (0.21 ~ 1.27)
IV	0.561	0.78 (0.33 ~ 1.83)
Histology
Squamous		1.00 (Reference)
Nonsquamous	0.723	1.12 (0.61 ~ 2.04)
BMI
<24		1.00 (Reference)
≥24	0.317	1.41 (0.72 ~ 2.75)
Primary tumor site
E5		1.00 (Reference)
G6/GEJ7	0.839	0.94 (0.51 ~ 1.72)
ICI treatment regimen
Sintilimab		1.00 (Reference)
Tislelizumab	0.868	1.09 (0.38 ~ 3.14)
Camrelizumab	0.472	0.76 (0.35 ~ 1.62)
Toripalimab	0.585	0.78 (0.32 ~ 1.92)
Pembrolizumab	0.346	1.66 (0.58 ~ 4.78)
Combined chemotherapy
No		1.00 (Reference)
Yes	0.434	1.41 (0.59 ~ 3.35)
Chemotherapy regimen
Nab-paclitaxel + Platinum		1.00 (Reference)
Fluorouracil + Platinum	0.711	1.12 (0.62 ~ 2.03)
CPS8
<1		1.00 (Reference)			1.00 (Reference)
1-9	0.397	0.69 (0.29 ~ 1.64)		0.31	0.63 (0.26 ~ 1.54)
≥10	0.023	0.37 (0.16 ~ 0.87)		0.021*	0.35 (0.15 ~ 0.85)
VAS9, n (%)		1.00 (Reference)
0
≥1	0.261	1.37 (0.79 ~ 2.39)
Note: Hazard ratios (HRs) and their corresponding 95% confidence intervals were derived from the Cox proportional hazards regression model, with all p-values computed using two-sided tests. 1 CI, confidence interval; 2 Illiteracy: Possessing normal communication skills, but lacking the ability to comprehend written language; 3 KPS, Karnofsky performance status; 4 ECOG PS: Eastern Cooperative Onco…
**p<0.01; *p<0.05

## Sheet: Table H
Table H Univariate and Multivariate Cox regression analysis incorporating δ-treatment eosinophil fraction, ED status, sociodemographic, and clinical variables
Variables	Univariate Cox regression			Multivariate Cox regression
	P	HR (95%CI1)		P	HR (95%CI)
ED status
No ED		1.00 (Reference)			1.00 (Reference)
ED	0.014	2.05 (1.15 ~ 3.63)		0.002**	2.84 (1.48 ~ 5.45)
δ Eosinophil%2
Low level (<0.78)		1.00 (Reference)			1.00 (Reference)
High level (≥0.78)	0.007	0.45 (0.25 ~ 0.81)		0.005**	0.40 (0.21 ~ 0.76)
Drinking status
Never		1.00 (Reference)
Current or ever	0.293	0.74 (0.42 ~ 1.30)
Smoking status
Never		1.00 (Reference)
Current or ever	0.957	0.98 (0.57 ~ 1.71)
Sex
Female		1.00 (Reference)
Male	0.756	0.90 (0.47 ~ 1.72)
Age
<65		1.00 (Reference)
≥65	0.963	0.98 (0.50 ~ 1.93)
Work status
Working		1.00 (Reference)
No work or retired	0.561	1.21 (0.64 ~ 2.28)
Education
Illiteracy3		1.00 (Reference)
Primary school	0.305	1.44 (0.72 ~ 2.86)
Middle school or above	0.314	1.42 (0.72 ~ 2.81)
Marital status
Unmarried or divorced		1.00 (Reference)
Married	0.547	0.75 (0.30 ~ 1.90)
Caregiver
Spouse		1.00 (Reference)			1.00 (Reference)
Children	0.089	2.04 (0.90 ~ 4.63)		0.369	1.55 (0.60 ~ 4.01)
No care	0.727	1.22 (0.40 ~ 3.67)		0.992	1.01 (0.30 ~ 3.37)
KPS4
100		1.00 (Reference)
80	0.717	0.86 (0.38 ~ 1.96)
90	0.722	1.14 (0.55 ~ 2.36)
ECOG PS5
0		1.00 (Reference)
1	0.439	0.78 (0.42 ~ 1.46)
Hypertension/diabetes
No		1.00 (Reference)			1.00 (Reference)
Yes	0.142	1.52 (0.87 ~ 2.64)		0.609	1.18 (0.62 ~ 2.25)
Tumor stage
II		1.00 (Reference)
III	0.15	0.52 (0.21 ~ 1.27)
IV	0.561	0.78 (0.33 ~ 1.83)
Histology
Squamous		1.00 (Reference)
Nonsquamous	0.723	1.12 (0.61 ~ 2.04)
BMI
<24		1.00 (Reference)
≥24	0.317	1.41 (0.72 ~ 2.75)
Primary tumor site
E6		1.00 (Reference)
G7/GEJ8	0.839	0.94 (0.51 ~ 1.72)
ICI treatment regimen
Sintilimab		1.00 (Reference)
Tislelizumab	0.868	1.09 (0.38 ~ 3.14)
Camrelizumab	0.472	0.76 (0.35 ~ 1.62)
Toripalimab	0.585	0.78 (0.32 ~ 1.92)
Pembrolizumab	0.346	1.66 (0.58 ~ 4.78)
Combined chemotherapy
No		1.00 (Reference)
Yes	0.434	1.41 (0.59 ~ 3.35)
Chemotherapy regimen
Nab-paclitaxel + Platinum		1.00 (Reference)
Fluorouracil + Platinum	0.711	1.12 (0.62 ~ 2.03)
CPS9
<1		1.00 (Reference)			1.00 (Reference)
1-9	0.397	0.69 (0.29 ~ 1.64)		0.49	0.73 (0.31 ~ 1.76)
≥10	0.023	0.37 (0.16 ~ 0.87)		0.018*	0.35 (0.15 ~ 0.84)
VAS10
0		1.00 (Reference)
≥1	0.261	1.37 (0.79 ~ 2.39)
Note: Hazard ratios (HRs) and their corresponding 95% confidence intervals were derived from the Cox proportional hazards regression model, with all p-values computed using two-sided tests. 1 CI, confidence interval; 2 δ-treatment eosinophil fraction;3 Illiteracy: Possessing normal communication skills, but lacking the ability to comprehend written language; 4 KPS, Karnofsky performance status; 5…
**p<0.01; *p<0.05

## Sheet: Table I
Table I Univariate and Multivariate Logistic regression analysis incorporating post-treatment PLR, ED status, sociodemographic, and clinical variables
Variables	Univariate logistic regression			Multivariate logistic regression
	P	OR (95%CI1)		P	OR (95%CI)
ED status
No ED		1.00 (Reference)			1.00 (Reference)
ED	0.009	3.29 (1.34 ~ 8.09)		0.024*	2.93 (1.16 ~ 7.46)
Post.PLR
Low level (<204.39)		1.00 (Reference)			1.00 (Reference)
High level (≥204.39)	0.021	2.87 (1.17 ~ 7.00)		0.061	2.44 (0.96 ~ 6.20)
Drinking status
Never		1.00 (Reference)
Current or ever	0.695	1.19 (0.50 ~ 2.81)
Smoking status
Never		1.00 (Reference)
Current or ever	0.407	1.44 (0.61 ~ 3.41)
Sex
Female		1.00 (Reference)
Male	0.412	1.51 (0.57 ~ 4.00)
Age
<65		1.00 (Reference)
≥65	0.555	0.71 (0.23 ~ 2.19)
Work status
Working		1.00 (Reference)
No work or retired	0.546	1.35 (0.51 ~ 3.63)
Education
Illiteracy2		1.00 (Reference)			1.00 (Reference)
Primary school	0.319	1.75 (0.58 ~ 5.30)		0.37	1.72 (0.53 ~ 5.59)
Middle school or above	0.13	2.29 (0.78 ~ 6.71)		0.238	2.00 (0.63 ~ 6.34)
Marital status
Unmarried or divorced		1.00 (Reference)
Married	0.556	0.63 (0.13 ~ 2.98)
Caregiver
Spouse		1.00 (Reference)
Children	0.442	1.56 (0.50 ~ 4.83)
No care	0.56	1.67 (0.30 ~ 9.27)
KPS3
100		1.00 (Reference)
80	0.614	1.37 (0.40 ~ 4.73)
90	0.748	1.20 (0.40 ~ 3.56)
ECOG PS4
0		1.00 (Reference)
1	0.696	1.21 (0.46 ~ 3.22)
Hypertension/diabetes
No		1.00 (Reference)
Yes	0.512	1.33 (0.56 ~ 3.15)
Tumor stage
II		1.00 (Reference)
III	0.436	0.60 (0.17 ~ 2.17)
IV	0.747	0.81 (0.23 ~ 2.88)
Histology
Squamous		1.00 (Reference)
Nonsquamous	0.678	1.22 (0.47 ~ 3.15)
BMI
<24		1.00 (Reference)
≥24	0.984	1.01 (0.33 ~ 3.10)
Primary tumor site
E5		1.00 (Reference)
G6/GEJ7	0.851	1.09 (0.43 ~ 2.79)
ICI treatment regimen
Sintilimab		1.00 (Reference)
Tislelizumab	0.554	1.76 (0.27 ~ 11.47)
Camrelizumab	0.495	0.65 (0.19 ~ 2.22)
Toripalimab	0.974	0.98 (0.26 ~ 3.63)
Pembrolizumab	0.29	3.52 (0.34 ~ 36.21)
Combined chemotherapy
No		1.00 (Reference)
Yes	0.665	1.35 (0.35 ~ 5.17)
Chemotherapy regimen
Nab-paclitaxel + Platinum		1.00 (Reference)
Fluorouracil + Platinum	0.188	1.89 (0.73 ~ 4.90)
CPS8
<1		1.00 (Reference)
1-9	0.556	0.65 (0.16 ~ 2.68)
≥10	0.366	0.54 (0.15 ~ 2.04)
VAS9, n (%)		1.00 (Reference)
0
≥1	0.159	1.90 (0.78 ~ 4.63)
Note: Odds ratios (ORs) and their corresponding 95% confidence intervals were derived from the logistic regression model, with all p-values calculated using two-sided tests. 1 CI, confidence interval; 2 Illiteracy: Possessing normal communication skills, but lacking the ability to comprehend written language; 3 KPS, Karnofsky performance status; 4 ECOG PS: Eastern Cooperative Oncology Group Perfo…
*p<0.05
