# Supplementary material for: Pretreatment emotional distress and peripheral biomarkers predict immune checkpoint inhibitor response in people with advanced inoperable gastroesophageal cancer
Source: Commun Med (Lond). 2026 Jan 26;6:154. doi: 10.1038/s43856-025-01358-9 (PMC13002868; doi:10.1038/s43856-025-01358-9)
Supplement: Supplementary file 4 — Supplementary Data 2 [file 43856_2025_1358_MOESM4_ESM.xlsx]

## Sheet: PFS by pretreatment ED
ID	EDgroup	PFS_status	PFS	PFS.month
1	1	0	326	10.8667
2	0	1	84	2.8
3	1	1	120	4
4	1	1	235	7.83333
5	1	1	172	5.73333
6	1	0	702	23.4
7	1	1	46	1.53333
8	1	0	114	3.8
9	1	1	159	5.3
10	1	0	452	15.0667
11	1	1	42	1.4
12	1	1	262	8.73333
13	0	1	182	6.06667
14	0	1	114	3.8
15	0	0	161	5.36667
16	0	1	276	9.2
17	0	1	441	14.7
18	1	0	278	9.26667
19	0	1	41	1.36667
20	0	0	374	12.4667
21	0	0	179	5.96667
22	1	1	41	1.36667
23	0	1	1349	44.9667
24	1	1	72	2.4
25	1	1	682	22.7333
26	0	0	425	14.1667
27	0	1	376	12.5333
28	1	1	348	11.6
29	0	0	179	5.96667
30	0	1	388	12.9333
31	0	0	315	10.5
32	0	1	980	32.6667
33	1	1	232	7.73333
34	0	0	823	27.4333
35	0	0	243	8.1
36	1	0	193	6.43333
37	1	1	67	2.23333
38	1	0	183	6.1
39	1	1	104	3.46667
40	1	1	132	4.4
41	1	0	480	16
42	0	1	231	7.7
43	1	1	236	7.86667
44	1	1	351	11.7
45	1	1	185	6.16667
46	0	0	61	2.03333
47	1	1	385	12.8333
48	0	1	420	14
49	0	0	414	13.8
50	0	1	1095	36.5
51	0	1	342	11.4
52	1	1	134	4.46667
53	0	0	236	7.86667
54	1	1	70	2.33333
55	1	1	186	6.2
56	1	0	217	7.23333
57	0	1	463	15.4333
58	0	1	148	4.93333
59	1	0	315	10.5
60	0	1	669	22.3
61	1	1	169	5.63333
62	0	0	362	12.0667
63	1	1	471	15.7
64	0	1	557	18.5667
65	1	0	301	10.0333
66	1	0	156	5.2
67	0	0	201	6.7
68	0	1	110	3.66667
69	1	1	181	6.03333
70	1	0	111	3.7
71	0	0	286	9.53333
72	0	0	86	2.86667
73	0	1	278	9.26667
74	0	1	126	4.2
75	0	1	702	23.4
76	1	1	252	8.4
77	0	1	148	4.93333
78	1	0	123	4.1
79	1	1	199	6.63333
80	1	1	109	3.63333
81	0	0	455	15.1667
82	1	1	341	11.3667
83	0	0	101	3.36667
84	0	1	261	8.7

## Sheet: PFS subgroup analysis
Variable	Count	Percent	No ED*	ED*	Point Estimate	Lower	Upper	HR (95%CI)	P value
Overall	84	100	24/41	29/43	2.05	1.15	3.63	2.05 (1.15-3.63)	0.014
Drinking history
Never	45	53.6	13/20	15/25	1.17	0.55	2.49	1.17 (0.55-2.49)	0.68
Current or former	39	46.4	11/21	14/18	3.82	1.52	9.58	3.82 (1.52-9.58)	0.004
Smoking history
Never	45	53.6	13/24	13/21	1.71	0.75	3.87	1.71 (0.75-3.87)	0.2
Current or former	39	46.4	11/17	16/22	2.27	0.99	5.2	2.27 (0.99-5.20)	0.053
Sex
Female	23	27.4	5/9	8/14	1.28	0.38	4.31	1.28 (0.38-4.31)	0.689
Male	61	72.6	19/32	21/29	2.19	1.13	4.24	2.19 (1.13-4.24)	0.019
Age
<65	15	17.9	5/8	7/7	3.86	1.09	13.65	3.86 (1.09-13.65)	0.036
>=65	69	82.1	19/33	22/36	1.71	0.89	3.28	1.71 (0.89-3.28)	0.107
Work status
Working	22	26.2	6/10	9/12	3.22	0.96	10.8	3.22 (0.96-10.80)	0.058
No work or retired	62	73.8	18/31	20/31	1.69	0.88	3.26	1.69 (0.88-3.26)	0.118
Education
Illiteracy	26	31	8/14	7/12	2.97	0.87	10.11	2.97 (0.87-10.11)	0.082
Primary school	27	32.1	9/14	9/13	1.34	0.52	3.49	1.34 (0.52-3.49)	0.546
Middle school or above	31	36.9	7/13	13/18	2.1	0.79	5.55	2.10 (0.79-5.55)	0.135
Marriage
Unmarried or divorced	6	7.1	0/1	5/6				NA	0.999
Married	78	92.9	24/40	24/37	1.91	1.05	3.48	1.91 (1.05-3.48)	0.033
Caregiver
Spouse	16	19	5/9	4/7	4.73	0.82	27.24	4.73 (0.82-27.24)	0.082
Children	60	71.4	17/29	21/31	1.95	0.98	3.89	1.95 (0.98-3.89)	0.058
No care	8	9.5	2/3	4/5	1.7	0.3	9.54	1.70 (0.30-9.54)	0.544
KPS
80	22	26.2	7/10	7/12	2.12	0.61	7.32	2.12 (0.61-7.32)	0.237
90	43	51.2	12/21	17/22	2.48	1.14	5.38	2.48 (1.14-5.38)	0.021
100	19	22.6	5/10	5/9	0.93	0.27	3.24	0.93 (0.27-3.24)	0.907
ECOG PS
0	62	73.8	17/31	22/31	1.76	0.92	3.38	1.76 (0.92-3.38)	0.087
1	22	26.2	7/10	7/12	2.12	0.61	7.32	2.12 (0.61-7.32)	0.237
Hypertension/diabetes
No	42	50	12/23	12/19	1.72	0.74	3.98	1.72 (0.74-3.98)	0.209
Yes	42	50	12/18	17/24	2.84	1.16	6.95	2.84 (1.16-6.95)	0.023
Tumor stage
II	13	15.5	4/8	3/5	2.15	0.36	12.98	2.15 (0.36-12.98)	0.403
III	34	40.5	11/16	10/18	3.55	1.2	10.56	3.55 (1.20-10.56)	0.023
IV	37	44	9/17	16/20	1.55	0.69	3.52	1.55 (0.69-3.52)	0.291
Histology
SCC	60	71.4	18/30	20/30	1.84	0.94	3.58	1.84 (0.94-3.58)	0.076
Non-SCC	24	28.6	6/11	9/13	2.36	0.78	7.11	2.36 (0.78-7.11)	0.127
BMI (kg m−2)
<24	69	82.1	19/34	23/35	1.94	1.02	3.69	1.94 (1.02-3.69)	0.043
>=24	15	17.9	5/7	6/8	7.3	0.82	65.23	7.30 (0.82-65.23)	0.075
Primary tumor site
E	59	70.2	18/30	20/29	2.3	1.15	4.59	2.30 (1.15-4.59)	0.019
G/GEJ	25	29.8	6/11	9/14	1.98	0.66	5.93	1.98 (0.66-5.93)	0.224
Therapy
Monotherapy	10	11.9	2/4	4/6				NA	0.999
Combination	74	88.1	22/37	25/37	1.69	0.93	3.05	1.69 (0.93-3.05)	0.083
CPS
<1	12	14.3	4/7	4/5	0.77	0.13	4.52	0.77 (0.13-4.52)	0.774
1-9	23	27.4	7/10	8/13	4.42	1.13	17.35	4.42 (1.13-17.35)	0.033
>=10	37	44	10/17	15/20	3.33	1.32	8.43	3.33 (1.32-8.43)	0.011
VAS
0	52	61.9	15/27	16/25	1.95	0.93	4.09	1.95 (0.93-4.09)	0.079
>=1	32	38.1	9/14	13/18	2.47	0.93	6.57	2.47 (0.93-6.57)	0.071

## Sheet: PFS by each significant biomark
ID	PFS_status	PFS.month	Pre.MLR	Post.NLR	Post.PLR	Post.MLR	Post.SII	Post.PIV	δ_Eosinophil%	δ_NLR	δ_PLR	δ_MLR	δ_SII	δ_PIV
1	0	10.8667	Pre.MLR <0.43	Post.NLR ≥2.42	Post.PLR <204.39	Post.MLR ≥0.47	Post.SII ≥471.68	Post.PIV ≥273.78	δ Eosinophil% ≥0.78	δ NLR ≥0.81	δ PLR <1.68	δ MLR ≥1.23	δ SII ≥0.63	δ PIV ≥0.76
2	1	2.8	Pre.MLR <0.43	Post.NLR ≥2.42	Post.PLR ≥204.39	Post.MLR ≥0.47	Post.SII ≥471.68	Post.PIV ≥273.78	δ Eosinophil% ≥0.78	δ NLR ≥0.81	δ PLR ≥1.68	δ MLR ≥1.23	δ SII ≥0.63	δ PIV ≥0.76
3	1	4	Pre.MLR ≥0.43	Post.NLR <2.42	Post.PLR ≥204.39	Post.MLR <0.47	Post.SII <471.68	Post.PIV <273.78	δ Eosinophil% ≥0.78	δ NLR <0.81	δ PLR <1.68	δ MLR <1.23	δ SII <0.63	δ PIV <0.76
4	1	7.83333	Pre.MLR <0.43	Post.NLR <2.42	Post.PLR <204.39	Post.MLR <0.47	Post.SII <471.68	Post.PIV <273.78	δ Eosinophil% <0.78	δ NLR <0.81	δ PLR <1.68	δ MLR <1.23	δ SII <0.63	δ PIV <0.76
5	1	5.73333	Pre.MLR <0.43	Post.NLR <2.42	Post.PLR <204.39	Post.MLR ≥0.47	Post.SII <471.68	Post.PIV <273.78	δ Eosinophil% ≥0.78	δ NLR ≥0.81	δ PLR <1.68	δ MLR ≥1.23	δ SII ≥0.63	δ PIV ≥0.76
6	0	23.4	Pre.MLR <0.43	Post.NLR ≥2.42	Post.PLR <204.39	Post.MLR <0.47	Post.SII <471.68	Post.PIV <273.78	δ Eosinophil% ≥0.78	δ NLR ≥0.81	δ PLR <1.68	δ MLR <1.23	δ SII ≥0.63	δ PIV ≥0.76
7	1	1.53333	Pre.MLR ≥0.43	Post.NLR ≥2.42	Post.PLR ≥204.39	Post.MLR ≥0.47	Post.SII ≥471.68	Post.PIV ≥273.78	δ Eosinophil% <0.78	δ NLR ≥0.81	δ PLR <1.68	δ MLR <1.23	δ SII ≥0.63	δ PIV ≥0.76
8	0	3.8	Pre.MLR <0.43	Post.NLR ≥2.42	Post.PLR ≥204.39	Post.MLR ≥0.47	Post.SII ≥471.68	Post.PIV ≥273.78	δ Eosinophil% <0.78	δ NLR ≥0.81	δ PLR <1.68	δ MLR ≥1.23	δ SII ≥0.63	δ PIV ≥0.76
9	1	5.3	Pre.MLR <0.43	Post.NLR ≥2.42	Post.PLR ≥204.39	Post.MLR <0.47	Post.SII ≥471.68	Post.PIV <273.78	δ Eosinophil% <0.78	δ NLR ≥0.81	δ PLR ≥1.68	δ MLR ≥1.23	δ SII ≥0.63	δ PIV ≥0.76
10	0	15.0667	Pre.MLR <0.43	Post.NLR <2.42	Post.PLR <204.39	Post.MLR ≥0.47	Post.SII <471.68	Post.PIV <273.78	δ Eosinophil% ≥0.78	δ NLR ≥0.81	δ PLR <1.68	δ MLR ≥1.23	δ SII ≥0.63	δ PIV ≥0.76
11	1	1.4	Pre.MLR ≥0.43	Post.NLR ≥2.42	Post.PLR ≥204.39	Post.MLR ≥0.47	Post.SII ≥471.68	Post.PIV ≥273.78	δ Eosinophil% <0.78	δ NLR ≥0.81	δ PLR <1.68	δ MLR <1.23	δ SII ≥0.63	δ PIV ≥0.76
12	1	8.73333	Pre.MLR <0.43	Post.NLR <2.42	Post.PLR ≥204.39	Post.MLR <0.47	Post.SII ≥471.68	Post.PIV <273.78	δ Eosinophil% ≥0.78	δ NLR <0.81	δ PLR <1.68	δ MLR <1.23	δ SII ≥0.63	δ PIV <0.76
13	1	6.06667	Pre.MLR ≥0.43	Post.NLR ≥2.42	Post.PLR <204.39	Post.MLR ≥0.47	Post.SII ≥471.68	Post.PIV <273.78	δ Eosinophil% <0.78	δ NLR ≥0.81	δ PLR ≥1.68	δ MLR ≥1.23	δ SII ≥0.63	δ PIV ≥0.76
14	1	3.8	Pre.MLR <0.43	Post.NLR ≥2.42	Post.PLR ≥204.39	Post.MLR ≥0.47	Post.SII ≥471.68	Post.PIV ≥273.78	δ Eosinophil% <0.78	δ NLR ≥0.81	δ PLR ≥1.68	δ MLR ≥1.23	δ SII ≥0.63	δ PIV ≥0.76
15	0	5.36667	Pre.MLR ≥0.43	Post.NLR ≥2.42	Post.PLR ≥204.39	Post.MLR ≥0.47	Post.SII ≥471.68	Post.PIV ≥273.78	δ Eosinophil% <0.78	δ NLR ≥0.81	δ PLR ≥1.68	δ MLR ≥1.23	δ SII ≥0.63	δ PIV ≥0.76
16	1	9.2	Pre.MLR ≥0.43	Post.NLR <2.42	Post.PLR <204.39	Post.MLR ≥0.47	Post.SII <471.68	Post.PIV <273.78	δ Eosinophil% ≥0.78	δ NLR <0.81	δ PLR <1.68	δ MLR <1.23	δ SII <0.63	δ PIV <0.76
17	1	14.7	Pre.MLR ≥0.43	Post.NLR <2.42	Post.PLR <204.39	Post.MLR <0.47	Post.SII ≥471.68	Post.PIV ≥273.78	δ Eosinophil% ≥0.78	δ NLR <0.81	δ PLR <1.68	δ MLR <1.23	δ SII <0.63	δ PIV <0.76
18	0	9.26667	Pre.MLR <0.43	Post.NLR <2.42	Post.PLR <204.39	Post.MLR <0.47	Post.SII <471.68	Post.PIV <273.78	δ Eosinophil% ≥0.78	δ NLR <0.81	δ PLR <1.68	δ MLR <1.23	δ SII <0.63	δ PIV <0.76
19	1	1.36667	Pre.MLR <0.43	Post.NLR <2.42	Post.PLR <204.39	Post.MLR ≥0.47	Post.SII <471.68	Post.PIV ≥273.78	δ Eosinophil% <0.78	δ NLR ≥0.81	δ PLR ≥1.68	δ MLR ≥1.23	δ SII ≥0.63	δ PIV ≥0.76
20	0	12.4667	Pre.MLR <0.43	Post.NLR <2.42	Post.PLR <204.39	Post.MLR ≥0.47	Post.SII <471.68	Post.PIV <273.78	δ Eosinophil% ≥0.78	δ NLR <0.81	δ PLR <1.68	δ MLR ≥1.23	δ SII <0.63	δ PIV <0.76
21	0	5.96667	Pre.MLR ≥0.43	Post.NLR ≥2.42	Post.PLR <204.39	Post.MLR ≥0.47	Post.SII <471.68	Post.PIV <273.78	δ Eosinophil% <0.78	δ NLR ≥0.81	δ PLR <1.68	δ MLR <1.23	δ SII ≥0.63	δ PIV ≥0.76
22	1	1.36667	Pre.MLR <0.43	Post.NLR ≥2.42	Post.PLR ≥204.39	Post.MLR ≥0.47	Post.SII ≥471.68	Post.PIV ≥273.78	δ Eosinophil% <0.78	δ NLR ≥0.81	δ PLR ≥1.68	δ MLR ≥1.23	δ SII ≥0.63	δ PIV ≥0.76
23	1	44.9667	Pre.MLR <0.43	Post.NLR ≥2.42	Post.PLR ≥204.39	Post.MLR ≥0.47	Post.SII ≥471.68	Post.PIV ≥273.78	δ Eosinophil% ≥0.78	δ NLR ≥0.81	δ PLR ≥1.68	δ MLR ≥1.23	δ SII ≥0.63	δ PIV ≥0.76
24	1	2.4	Pre.MLR ≥0.43	Post.NLR ≥2.42	Post.PLR ≥204.39	Post.MLR ≥0.47	Post.SII ≥471.68	Post.PIV ≥273.78	δ Eosinophil% ≥0.78	δ NLR ≥0.81	δ PLR <1.68	δ MLR ≥1.23	δ SII ≥0.63	δ PIV ≥0.76
25	1	22.7333	Pre.MLR <0.43	Post.NLR ≥2.42	Post.PLR ≥204.39	Post.MLR <0.47	Post.SII ≥471.68	Post.PIV ≥273.78	δ Eosinophil% ≥0.78	δ NLR ≥0.81	δ PLR <1.68	δ MLR <1.23	δ SII ≥0.63	δ PIV ≥0.76
26	0	14.1667	Pre.MLR <0.43	Post.NLR ≥2.42	Post.PLR ≥204.39	Post.MLR ≥0.47	Post.SII ≥471.68	Post.PIV <273.78	δ Eosinophil% <0.78	δ NLR ≥0.81	δ PLR ≥1.68	δ MLR ≥1.23	δ SII ≥0.63	δ PIV ≥0.76
27	1	12.5333	Pre.MLR <0.43	Post.NLR ≥2.42	Post.PLR <204.39	Post.MLR <0.47	Post.SII <471.68	Post.PIV <273.78	δ Eosinophil% <0.78	δ NLR ≥0.81	δ PLR <1.68	δ MLR <1.23	δ SII ≥0.63	δ PIV <0.76
28	1	11.6	Pre.MLR <0.43	Post.NLR <2.42	Post.PLR <204.39	Post.MLR <0.47	Post.SII <471.68	Post.PIV <273.78	δ Eosinophil% ≥0.78	δ NLR <0.81	δ PLR <1.68	δ MLR <1.23	δ SII <0.63	δ PIV <0.76
29	0	5.96667	Pre.MLR <0.43	Post.NLR <2.42	Post.PLR <204.39	Post.MLR <0.47	Post.SII <471.68	Post.PIV <273.78	δ Eosinophil% ≥0.78	δ NLR ≥0.81	δ PLR <1.68	δ MLR <1.23	δ SII ≥0.63	δ PIV ≥0.76
30	1	12.9333	Pre.MLR <0.43	Post.NLR ≥2.42	Post.PLR <204.39	Post.MLR ≥0.47	Post.SII ≥471.68	Post.PIV ≥273.78	δ Eosinophil% ≥0.78	δ NLR ≥0.81	δ PLR <1.68	δ MLR ≥1.23	δ SII ≥0.63	δ PIV ≥0.76
31	0	10.5	Pre.MLR <0.43	Post.NLR ≥2.42	Post.PLR <204.39	Post.MLR ≥0.47	Post.SII ≥471.68	Post.PIV ≥273.78	δ Eosinophil% ≥0.78	δ NLR ≥0.81	δ PLR ≥1.68	δ MLR ≥1.23	δ SII ≥0.63	δ PIV ≥0.76
32	1	32.6667	Pre.MLR <0.43	Post.NLR <2.42	Post.PLR <204.39	Post.MLR <0.47	Post.SII <471.68	Post.PIV <273.78	δ Eosinophil% ≥0.78	δ NLR ≥0.81	δ PLR <1.68	δ MLR <1.23	δ SII ≥0.63	δ PIV ≥0.76
33	1	7.73333	Pre.MLR <0.43	Post.NLR ≥2.42	Post.PLR ≥204.39	Post.MLR ≥0.47	Post.SII ≥471.68	Post.PIV ≥273.78	δ Eosinophil% <0.78	δ NLR ≥0.81	δ PLR ≥1.68	δ MLR ≥1.23	δ SII ≥0.63	δ PIV ≥0.76
34	0	27.4333	Pre.MLR <0.43	Post.NLR ≥2.42	Post.PLR <204.39	Post.MLR <0.47	Post.SII ≥471.68	Post.PIV <273.78	δ Eosinophil% ≥0.78	δ NLR ≥0.81	δ PLR <1.68	δ MLR <1.23	δ SII ≥0.63	δ PIV ≥0.76
35	0	8.1	Pre.MLR ≥0.43	Post.NLR ≥2.42	Post.PLR <204.39	Post.MLR ≥0.47	Post.SII ≥471.68	Post.PIV ≥273.78	δ Eosinophil% ≥0.78	δ NLR ≥0.81	δ PLR <1.68	δ MLR <1.23	δ SII ≥0.63	δ PIV <0.76
36	0	6.43333	Pre.MLR <0.43	Post.NLR ≥2.42	Post.PLR ≥204.39	Post.MLR ≥0.47	Post.SII ≥471.68	Post.PIV ≥273.78	δ Eosinophil% ≥0.78	δ NLR ≥0.81	δ PLR ≥1.68	δ MLR ≥1.23	δ SII ≥0.63	δ PIV ≥0.76
37	1	2.23333	Pre.MLR <0.43	Post.NLR ≥2.42	Post.PLR ≥204.39	Post.MLR ≥0.47	Post.SII ≥471.68	Post.PIV ≥273.78	δ Eosinophil% ≥0.78	δ NLR ≥0.81	δ PLR ≥1.68	δ MLR ≥1.23	δ SII ≥0.63	δ PIV ≥0.76
38	0	6.1	Pre.MLR <0.43	Post.NLR <2.42	Post.PLR <204.39	Post.MLR <0.47	Post.SII ≥471.68	Post.PIV ≥273.78	δ Eosinophil% <0.78	δ NLR ≥0.81	δ PLR ≥1.68	δ MLR ≥1.23	δ SII ≥0.63	δ PIV ≥0.76
39	1	3.46667	Pre.MLR <0.43	Post.NLR <2.42	Post.PLR <204.39	Post.MLR ≥0.47	Post.SII <471.68	Post.PIV <273.78	δ Eosinophil% ≥0.78	δ NLR <0.81	δ PLR <1.68	δ MLR ≥1.23	δ SII <0.63	δ PIV <0.76
40	1	4.4	Pre.MLR ≥0.43	Post.NLR ≥2.42	Post.PLR ≥204.39	Post.MLR <0.47	Post.SII ≥471.68	Post.PIV <273.78	δ Eosinophil% ≥0.78	δ NLR <0.81	δ PLR <1.68	δ MLR <1.23	δ SII ≥0.63	δ PIV ≥0.76
41	0	16	Pre.MLR <0.43	Post.NLR ≥2.42	Post.PLR ≥204.39	Post.MLR ≥0.47	Post.SII ≥471.68	Post.PIV ≥273.78	δ Eosinophil% ≥0.78	δ NLR ≥0.81	δ PLR <1.68	δ MLR ≥1.23	δ SII ≥0.63	δ PIV ≥0.76
42	1	7.7	Pre.MLR <0.43	Post.NLR <2.42	Post.PLR ≥204.39	Post.MLR ≥0.47	Post.SII ≥471.68	Post.PIV ≥273.78	δ Eosinophil% ≥0.78	δ NLR <0.81	δ PLR <1.68	δ MLR ≥1.23	δ SII ≥0.63	δ PIV ≥0.76
43	1	7.86667	Pre.MLR ≥0.43	Post.NLR <2.42	Post.PLR <204.39	Post.MLR ≥0.47	Post.SII <471.68	Post.PIV <273.78	δ Eosinophil% <0.78	δ NLR <0.81	δ PLR <1.68	δ MLR <1.23	δ SII <0.63	δ PIV <0.76
44	1	11.7	Pre.MLR ≥0.43	Post.NLR <2.42	Post.PLR <204.39	Post.MLR <0.47	Post.SII ≥471.68	Post.PIV <273.78	δ Eosinophil% <0.78	δ NLR <0.81	δ PLR <1.68	δ MLR <1.23	δ SII <0.63	δ PIV <0.76
45	1	6.16667	Pre.MLR <0.43	Post.NLR ≥2.42	Post.PLR ≥204.39	Post.MLR ≥0.47	Post.SII ≥471.68	Post.PIV ≥273.78	δ Eosinophil% ≥0.78	δ NLR ≥0.81	δ PLR ≥1.68	δ MLR ≥1.23	δ SII ≥0.63	δ PIV ≥0.76
46	0	2.03333	Pre.MLR <0.43	Post.NLR <2.42	Post.PLR <204.39	Post.MLR <0.47	Post.SII <471.68	Post.PIV <273.78	δ Eosinophil% ≥0.78	δ NLR <0.81	δ PLR <1.68	δ MLR <1.23	δ SII <0.63	δ PIV <0.76
47	1	12.8333	Pre.MLR <0.43	Post.NLR <2.42	Post.PLR <204.39	Post.MLR <0.47	Post.SII <471.68	Post.PIV <273.78	δ Eosinophil% ≥0.78	δ NLR <0.81	δ PLR <1.68	δ MLR ≥1.23	δ SII <0.63	δ PIV <0.76
48	1	14	Pre.MLR ≥0.43	Post.NLR <2.42	Post.PLR <204.39	Post.MLR ≥0.47	Post.SII <471.68	Post.PIV <273.78	δ Eosinophil% <0.78	δ NLR ≥0.81	δ PLR <1.68	δ MLR ≥1.23	δ SII <0.63	δ PIV <0.76
49	0	13.8	Pre.MLR ≥0.43	Post.NLR ≥2.42	Post.PLR <204.39	Post.MLR ≥0.47	Post.SII ≥471.68	Post.PIV <273.78	δ Eosinophil% ≥0.78	δ NLR ≥0.81	δ PLR <1.68	δ MLR <1.23	δ SII ≥0.63	δ PIV ≥0.76
50	1	36.5	Pre.MLR <0.43	Post.NLR <2.42	Post.PLR <204.39	Post.MLR <0.47	Post.SII <471.68	Post.PIV <273.78	δ Eosinophil% ≥0.78	δ NLR <0.81	δ PLR <1.68	δ MLR ≥1.23	δ SII ≥0.63	δ PIV ≥0.76
51	1	11.4	Pre.MLR <0.43	Post.NLR ≥2.42	Post.PLR <204.39	Post.MLR <0.47	Post.SII ≥471.68	Post.PIV <273.78	δ Eosinophil% <0.78	δ NLR ≥0.81	δ PLR <1.68	δ MLR ≥1.23	δ SII ≥0.63	δ PIV ≥0.76
52	1	4.46667	Pre.MLR <0.43	Post.NLR ≥2.42	Post.PLR ≥204.39	Post.MLR ≥0.47	Post.SII ≥471.68	Post.PIV <273.78	δ Eosinophil% ≥0.78	δ NLR ≥0.81	δ PLR ≥1.68	δ MLR ≥1.23	δ SII ≥0.63	δ PIV ≥0.76
53	0	7.86667	Pre.MLR <0.43	Post.NLR <2.42	Post.PLR <204.39	Post.MLR <0.47	Post.SII <471.68	Post.PIV <273.78	δ Eosinophil% <0.78	δ NLR <0.81	δ PLR <1.68	δ MLR <1.23	δ SII <0.63	δ PIV <0.76
54	1	2.33333	Pre.MLR ≥0.43	Post.NLR ≥2.42	Post.PLR ≥204.39	Post.MLR ≥0.47	Post.SII ≥471.68	Post.PIV ≥273.78	δ Eosinophil% ≥0.78	δ NLR ≥0.81	δ PLR ≥1.68	δ MLR ≥1.23	δ SII ≥0.63	δ PIV ≥0.76
55	1	6.2	Pre.MLR <0.43	Post.NLR ≥2.42	Post.PLR <204.39	Post.MLR ≥0.47	Post.SII ≥471.68	Post.PIV ≥273.78	δ Eosinophil% <0.78	δ NLR ≥0.81	δ PLR ≥1.68	δ MLR ≥1.23	δ SII ≥0.63	δ PIV ≥0.76
56	0	7.23333	Pre.MLR <0.43	Post.NLR ≥2.42	Post.PLR <204.39	Post.MLR <0.47	Post.SII ≥471.68	Post.PIV ≥273.78	δ Eosinophil% ≥0.78	δ NLR ≥0.81	δ PLR <1.68	δ MLR ≥1.23	δ SII ≥0.63	δ PIV ≥0.76
57	1	15.4333	Pre.MLR <0.43	Post.NLR <2.42	Post.PLR <204.39	Post.MLR <0.47	Post.SII <471.68	Post.PIV <273.78	δ Eosinophil% ≥0.78	δ NLR <0.81	δ PLR <1.68	δ MLR <1.23	δ SII <0.63	δ PIV <0.76
58	1	4.93333	Pre.MLR <0.43	Post.NLR ≥2.42	Post.PLR ≥204.39	Post.MLR ≥0.47	Post.SII ≥471.68	Post.PIV ≥273.78	δ Eosinophil% ≥0.78	δ NLR ≥0.81	δ PLR <1.68	δ MLR ≥1.23	δ SII ≥0.63	δ PIV ≥0.76
59	0	10.5	Pre.MLR <0.43	Post.NLR <2.42	Post.PLR <204.39	Post.MLR <0.47	Post.SII <471.68	Post.PIV <273.78	δ Eosinophil% ≥0.78	δ NLR <0.81	δ PLR <1.68	δ MLR <1.23	δ SII <0.63	δ PIV <0.76
60	1	22.3	Pre.MLR <0.43	Post.NLR ≥2.42	Post.PLR <204.39	Post.MLR <0.47	Post.SII ≥471.68	Post.PIV <273.78	δ Eosinophil% <0.78	δ NLR ≥0.81	δ PLR <1.68	δ MLR <1.23	δ SII ≥0.63	δ PIV ≥0.76
61	1	5.63333	Pre.MLR <0.43	Post.NLR <2.42	Post.PLR <204.39	Post.MLR <0.47	Post.SII <471.68	Post.PIV ≥273.78	δ Eosinophil% <0.78	δ NLR <0.81	δ PLR <1.68	δ MLR ≥1.23	δ SII ≥0.63	δ PIV ≥0.76
62	0	12.0667	Pre.MLR ≥0.43	Post.NLR ≥2.42	Post.PLR ≥204.39	Post.MLR ≥0.47	Post.SII ≥471.68	Post.PIV ≥273.78	δ Eosinophil% ≥0.78	δ NLR <0.81	δ PLR <1.68	δ MLR <1.23	δ SII <0.63	δ PIV <0.76
63	1	15.7	Pre.MLR <0.43	Post.NLR <2.42	Post.PLR <204.39	Post.MLR <0.47	Post.SII <471.68	Post.PIV <273.78	δ Eosinophil% ≥0.78	δ NLR <0.81	δ PLR <1.68	δ MLR <1.23	δ SII <0.63	δ PIV <0.76
64	1	18.5667	Pre.MLR <0.43	Post.NLR <2.42	Post.PLR <204.39	Post.MLR <0.47	Post.SII <471.68	Post.PIV <273.78	δ Eosinophil% ≥0.78	δ NLR <0.81	δ PLR <1.68	δ MLR <1.23	δ SII <0.63	δ PIV <0.76
65	0	10.0333	Pre.MLR <0.43	Post.NLR <2.42	Post.PLR <204.39	Post.MLR <0.47	Post.SII <471.68	Post.PIV <273.78	δ Eosinophil% ≥0.78	δ NLR <0.81	δ PLR <1.68	δ MLR <1.23	δ SII <0.63	δ PIV <0.76
66	0	5.2	Pre.MLR <0.43	Post.NLR <2.42	Post.PLR ≥204.39	Post.MLR <0.47	Post.SII ≥471.68	Post.PIV <273.78	δ Eosinophil% ≥0.78	δ NLR ≥0.81	δ PLR ≥1.68	δ MLR <1.23	δ SII ≥0.63	δ PIV ≥0.76
67	0	6.7	Pre.MLR ≥0.43	Post.NLR ≥2.42	Post.PLR ≥204.39	Post.MLR ≥0.47	Post.SII ≥471.68	Post.PIV <273.78	δ Eosinophil% <0.78	δ NLR ≥0.81	δ PLR <1.68	δ MLR <1.23	δ SII ≥0.63	δ PIV ≥0.76
68	1	3.66667	Pre.MLR ≥0.43	Post.NLR ≥2.42	Post.PLR ≥204.39	Post.MLR ≥0.47	Post.SII <471.68	Post.PIV <273.78	δ Eosinophil% <0.78	δ NLR <0.81	δ PLR <1.68	δ MLR <1.23	δ SII ≥0.63	δ PIV <0.76
69	1	6.03333	Pre.MLR <0.43	Post.NLR <2.42	Post.PLR <204.39	Post.MLR <0.47	Post.SII <471.68	Post.PIV <273.78	δ Eosinophil% ≥0.78	δ NLR <0.81	δ PLR <1.68	δ MLR <1.23	δ SII <0.63	δ PIV <0.76
70	0	3.7	Pre.MLR <0.43	Post.NLR ≥2.42	Post.PLR ≥204.39	Post.MLR ≥0.47	Post.SII ≥471.68	Post.PIV ≥273.78	δ Eosinophil% <0.78	δ NLR ≥0.81	δ PLR <1.68	δ MLR ≥1.23	δ SII ≥0.63	δ PIV ≥0.76
71	0	9.53333	Pre.MLR ≥0.43	Post.NLR ≥2.42	Post.PLR ≥204.39	Post.MLR ≥0.47	Post.SII ≥471.68	Post.PIV ≥273.78	δ Eosinophil% ≥0.78	δ NLR ≥0.81	δ PLR ≥1.68	δ MLR ≥1.23	δ SII ≥0.63	δ PIV ≥0.76
72	0	2.86667	Pre.MLR ≥0.43	Post.NLR ≥2.42	Post.PLR <204.39	Post.MLR <0.47	Post.SII <471.68	Post.PIV <273.78	δ Eosinophil% <0.78	δ NLR ≥0.81	δ PLR <1.68	δ MLR <1.23	δ SII ≥0.63	δ PIV ≥0.76
73	1	9.26667	Pre.MLR <0.43	Post.NLR <2.42	Post.PLR <204.39	Post.MLR <0.47	Post.SII <471.68	Post.PIV <273.78	δ Eosinophil% ≥0.78	δ NLR ≥0.81	δ PLR <1.68	δ MLR ≥1.23	δ SII ≥0.63	δ PIV ≥0.76
74	1	4.2	Pre.MLR <0.43	Post.NLR ≥2.42	Post.PLR ≥204.39	Post.MLR ≥0.47	Post.SII ≥471.68	Post.PIV ≥273.78	δ Eosinophil% ≥0.78	δ NLR ≥0.81	δ PLR <1.68	δ MLR ≥1.23	δ SII ≥0.63	δ PIV ≥0.76
75	1	23.4	Pre.MLR <0.43	Post.NLR <2.42	Post.PLR <204.39	Post.MLR <0.47	Post.SII <471.68	Post.PIV <273.78	δ Eosinophil% ≥0.78	δ NLR ≥0.81	δ PLR <1.68	δ MLR ≥1.23	δ SII ≥0.63	δ PIV ≥0.76
76	1	8.4	Pre.MLR <0.43	Post.NLR <2.42	Post.PLR <204.39	Post.MLR ≥0.47	Post.SII <471.68	Post.PIV <273.78	δ Eosinophil% ≥0.78	δ NLR <0.81	δ PLR <1.68	δ MLR ≥1.23	δ SII ≥0.63	δ PIV ≥0.76
77	1	4.93333	Pre.MLR <0.43	Post.NLR <2.42	Post.PLR <204.39	Post.MLR <0.47	Post.SII <471.68	Post.PIV <273.78	δ Eosinophil% ≥0.78	δ NLR <0.81	δ PLR <1.68	δ MLR <1.23	δ SII <0.63	δ PIV <0.76
78	0	4.1	Pre.MLR <0.43	Post.NLR ≥2.42	Post.PLR ≥204.39	Post.MLR ≥0.47	Post.SII ≥471.68	Post.PIV ≥273.78	δ Eosinophil% ≥0.78	δ NLR ≥0.81	δ PLR ≥1.68	δ MLR ≥1.23	δ SII ≥0.63	δ PIV ≥0.76
79	1	6.63333	Pre.MLR <0.43	Post.NLR ≥2.42	Post.PLR ≥204.39	Post.MLR ≥0.47	Post.SII ≥471.68	Post.PIV ≥273.78	δ Eosinophil% ≥0.78	δ NLR <0.81	δ PLR ≥1.68	δ MLR ≥1.23	δ SII ≥0.63	δ PIV ≥0.76
80	1	3.63333	Pre.MLR <0.43	Post.NLR ≥2.42	Post.PLR ≥204.39	Post.MLR ≥0.47	Post.SII ≥471.68	Post.PIV ≥273.78	δ Eosinophil% <0.78	δ NLR ≥0.81	δ PLR ≥1.68	δ MLR ≥1.23	δ SII ≥0.63	δ PIV ≥0.76
81	0	15.1667	Pre.MLR <0.43	Post.NLR <2.42	Post.PLR <204.39	Post.MLR <0.47	Post.SII <471.68	Post.PIV <273.78	δ Eosinophil% ≥0.78	δ NLR ≥0.81	δ PLR ≥1.68	δ MLR ≥1.23	δ SII ≥0.63	δ PIV ≥0.76
82	1	11.3667	Pre.MLR <0.43	Post.NLR <2.42	Post.PLR <204.39	Post.MLR <0.47	Post.SII <471.68	Post.PIV <273.78	δ Eosinophil% ≥0.78	δ NLR <0.81	δ PLR <1.68	δ MLR <1.23	δ SII <0.63	δ PIV <0.76
83	0	3.36667	Pre.MLR <0.43	Post.NLR ≥2.42	Post.PLR ≥204.39	Post.MLR ≥0.47	Post.SII ≥471.68	Post.PIV ≥273.78	δ Eosinophil% <0.78	δ NLR ≥0.81	δ PLR ≥1.68	δ MLR ≥1.23	δ SII ≥0.63	δ PIV ≥0.76
84	1	8.7	Pre.MLR ≥0.43	Post.NLR ≥2.42	Post.PLR ≥204.39	Post.MLR ≥0.47	Post.SII ≥471.68	Post.PIV ≥273.78	δ Eosinophil% <0.78	δ NLR ≥0.81	δ PLR <1.68	δ MLR <1.23	δ SII ≥0.63	δ PIV ≥0.76
